# Supplementary material for: Phage-Encoded Depolymerase DepKP144 with Therapeutic Potential Against Both K1- and K2-Type Klebsiella pneumoniae
Source: Int J Mol Sci. 2026 Jun 17;27(12):5466. doi: 10.3390/ijms27125466 (PMC13300036; doi:10.3390/ijms27125466)
Supplement: Supplementary file 1 [file ijms-27-05466-s001.zip]

Archive with 3 entries (3 files):
- Fig s1 s2.pdf
- Table S1.pdf
- Table S2.pdf
